# Supplementary material for: Increased Risk of End-Stage Kidney Disease After Traumatic Amputation: Nationwide Cohort Study
Source: Healthcare (Basel). 2025 Jan 4;13(1):80. doi: 10.3390/healthcare13010080 (PMC11720595; doi:10.3390/healthcare13010080)
Supplement: Supplementary file 1 [file healthcare-13-00080-s001.zip]

Archive with 1 entries (1 files):
- healthcare-3347165-supplementary.pdf
